# Supplementary material for: Analyses of Molecular Characteristics and Enzymatic Activities of Ovine HSD17B3
Source: Animals (Basel). 2021 Sep 30;11(10):2876. doi: 10.3390/ani11102876 (PMC8532638; doi:10.3390/ani11102876)
Supplement: Supplementary file 1 [file animals-11-02876-s001.zip]

Archive with 1 entries (1 files):
- animals-1351408-supplementary.pdf
